# Supplementary material for: The Transition to Noncommunicable Disease: How to Reduce Its Unsustainable Global Burden by Increasing Cognitive Access to Health Self-Management
Source: J Intell. 2021 Dec 9;9(4):61. doi: 10.3390/jintelligence9040061 (PMC8705641; doi:10.3390/jintelligence9040061)
Supplement: Supplementary file 1 [file jintelligence-09-00061-s001.zip]

Archive with 1 entries (1 files):
- jintelligence-1346761-supplementary.pdf
